# Supplementary material for: Invasive Aquatic Plants as Ecosystem Engineers in an Oligo-Mesotrophic Shallow Lake
Source: Front Plant Sci. 2018 Dec 3;9:1781. doi: 10.3389/fpls.2018.01781 (PMC6287530; doi:10.3389/fpls.2018.01781)
Supplement: APPENDIX S1 — Dates and hours of sampling at different sites of the Lacanau Lake. The complete physicochemical database is reported. [file Table_1.XLSX]

## Sheet: Annexe 1
Authors	Condition	Site	Sampling date	Sampling hour	Season	Depth	n	pH units	Temp °C	O2 %	CO2 ppmv	CH4 µM	NO3 µM	NH4 µM	n	COD mg L-1	NKJ mg L-1	TP mg L-1
This study	Vegetated	S1-S2-S3	2014-03-17	11 a.m. - 3 p.m.	Spring	Surface	12	6.5±0.0	15±1	82±3	9473±946	2.7±0.3	62±2	7.9±1.2	3	-	1.1±0.2	0.07±0.06
This study	Vegetated	S4-S5-S6	2014-03-31	11 a.m. - 3 p.m.	Spring	Surface	12	6.4±0.1	16±1	72±10	11279±3377	1.2±0.3	37±3	3.4±1.2	3	-	0.9±0.0	0.06±0.01
This study	Vegetated	S7-S8-S9	2014-04-14	11 a.m. - 3 p.m.	Spring	Surface	12	7.0±0.1	20±1	88±3	2639±663	0.6±0.2	36±1	1.3±0.3	3	-	0.9±0.1	0.16±0.14
This study	Vegetated	S10-S11-S12	2015-03-16	11 a.m. - 3 p.m.	Spring	Surface	12	7.4±0.2	13±1	100±5	980±266	0.2±0.1	142±5	2.9±2.0	3	12.0±0.1	0.6±0.1	0.10±0.12
This study	Vegetated	S13-S14-S15	2015-03-30	11 a.m. - 3 p.m.	Spring	Surface	12	7.1±0.1	12±0	102±8	1912±232	0.2±0.1	150±1	6.9±2.2	3	12.5±0.1	0.6±0.0	0.01±0.00
This study	Vegetated	S1-S2-S3	2014-03-17	11 a.m. - 3 p.m.	Spring	Bottom	12	6.3±0.2	15±1	41±35	21091±12113	53.2±41.7	38±20	12.8±4.3	3	-	0.9±0.3	0.06±0.09
This study	Vegetated	S4-S5-S6	2014-03-31	11 a.m. - 3 p.m.	Spring	Bottom	12	6.4±0.1	15±0	59±9	11091±1355	2.2±0.9	35±2	3.8±0.8	3	-	0.8±0.3	0.06±0.00
This study	Vegetated	S7-S8-S9	2014-04-14	11 a.m. - 3 p.m.	Spring	Bottom	12	7.0±0.1	19±1	88±4	2587±606	0.6±0.1	35±0	1.4±0.4	3	-	0.9±0.4	0.07±0.06
This study	Vegetated	S10-S11-S12	2015-03-16	11 a.m. - 3 p.m.	Spring	Bottom	12	6.6±0.2	12±0	70±24	9025±4545	1.4±1.5	95±42	5.9±2.8	3	12.0±0.1	0.7±0.2	0.10±0.12
This study	Vegetated	S13-S14-S15	2015-03-30	11 a.m. - 3 p.m.	Spring	Bottom	12	6.8±0.2	12±0	85±11	3540±2123	0.9±1.3	148±1	8.4±1.4	3	12.7±0.5	0.8±0.1	0.02±0.01
Ribaudo et al., 2017	No plants	T144	2013-05-22	11 a.m. - 3 p.m.	Spring	Surface	6	7.2±0.1	17±0	106±1	3194±262	0.3±0.0	77±1	5.9±3.1	-	-	-	-
Jamoneau et al., unpublished	No plants	T144	2015-04-14	11 a.m. - 3 p.m.	Spring	Surface	3	7.8±0.1	23±0	117±1	-	-	148±1	6.6±0.6	6	13.8±0.4	0.6±0.3	0.02±0.1
Jamoneau et al., unpublished	No plants	T231	2015-04-14	11 a.m. - 3 p.m.	Spring	Surface	3	7.3±0.1	21±0	127±1	-	-	145±0	6.7±0.5	6	14.3±0.4	0.5±0.1	0.02±0.01
Jamoneau et al., unpublished	No plants	T280	2015-04-14	11 a.m. - 3 p.m.	Spring	Surface	3	7.4±0.1	19±0	113±1	-	-	145±0	7.0±0.2	6	13.5±0.6	0.5±0.1	0.02±0.02
Jamoneau et al., unpublished	No plants	T52	2015-04-14	11 a.m. - 3 p.m.	Spring	Surface	3	7.1±0.1	20±0	108±1	-	-	52±83	7.6±0.3	6	14.2±0.6	0.7±0.3	0.03±0.02
Jamoneau et al., unpublished	No plants	T7	2015-04-14	11 a.m. - 3 p.m.	Spring	Surface	3	7.5±0.1	21±0	112±1	-	-	7±0	4.5±0.5	6	14.0±0.5	0.8±0.4	0.02±0.01
Jamoneau et al., unpublished	No plants	T96	2015-04-14	11 a.m. - 3 p.m.	Spring	Surface	3	7.5±0.1	20±0	114±1	-	-	148±1	6.4±1.3	6	13.8±0.5	0.6±0.2	0.02±0.01
Buquet et al., 2017	No plants	D6	2014-03-13	09:30:00	Spring	Surface	1	7.01	12.9	98	1493.32	-	19.2	4.6	1	14.73	-	-
Buquet et al., 2017	No plants	D5	2014-03-13	10:30:00	Spring	Surface	1	7.11	13.2	100	1124.55	0.08	25	4.8	1	15.74	-	-
Buquet et al., 2017	No plants	D4	2014-03-13	11:00:00	Spring	Surface	1	7.21	13.2	102	910.326	0.2	18.7	4	1	16.53	-	-
Buquet et al., 2017	No plants	D3	2014-03-13	11:30:00	Spring	Surface	1	7.18	13.4	100	1060.04	0.07	17	6.9	1	14.84	-	-
Buquet et al., 2017	No plants	D2	2014-03-13	13:30:00	Spring	Surface	1	7.13	13.7	107	1135.12	0.11	18.4	6.8	1	15.77	-	-
Buquet et al., 2017	No plants	D6	2014-04-16	09:30:00	Spring	Surface	1	7.23	16.2	94	995.401	0.07	11.6	11.5	1	15.63	-	-
Buquet et al., 2017	No plants	D5	2014-04-16	10:30:00	Spring	Surface	1	7.27	16.4	96	887.931	0.1	12.2	10.4	1	15.54	-	-
Buquet et al., 2017	No plants	D4	2014-04-16	11:00:00	Spring	Surface	1	7.38	17	97	669.553	0.13	2.4	4.2	1	14.84	-	-
Buquet et al., 2017	No plants	D3	2014-04-16	11:30:00	Spring	Surface	1	7.24	17.4	99	936.505	0.1	8.6	10.5	1	15.67	-	-
Buquet et al., 2017	No plants	D2	2014-04-16	13:30:00	Spring	Surface	1	7.46	17.7	93	588.525	-	6.2	9.7	1	17.21	-	-
Buquet et al., 2017	No plants	D1	2014-04-16	14:00:00	Spring	Surface	1	6.87	18.5	91	2604.18	-	11.3	5.6	1	16.78	-	-
Buquet et al., 2017	No plants	D6	2015-03-12	10:10:00	Spring	Surface	1	6.82	13.2	90	2288.4	0.29	30.7	5.8	1	12.44	-	-
Buquet et al., 2017	No plants	D5	2015-03-12	10:30:00	Spring	Surface	1	7.13	12.7	98	1167.02	0.1	18.4	6.2	1	13.17	-	-
Buquet et al., 2017	No plants	D4	2015-03-12	10:50:00	Spring	Surface	1	6.97	12.6	97	1631.62	0.15	18.2	6	1	11.06	-	-
Buquet et al., 2017	No plants	D3	2015-03-12	11:30:00	Spring	Surface	1	7.14	11.8	97	1204.4	0.17	18.7	7.6	1	11.58	-	-
Buquet et al., 2017	No plants	D2	2015-03-12	12:30:00	Spring	Surface	1	7.22	12.2	97	989.559	0.15	20.2	7	1	11.35	-	-
Buquet et al., 2017	No plants	D2	2015-04-16	08:45:00	Spring	Surface	1	7.2	19	101	1064.02	0.13	18.3	10.4	1	9.808	-	-
Buquet et al., 2017	No plants	D3	2015-04-16	09:15:00	Spring	Surface	1	7.3	17.8	96	822.656	0.12	22.2	10.3	1	11.53	-	-
Buquet et al., 2017	No plants	D6	2014-03-13	09:40:00	Spring	Bottom	1	7.05	12	95	1352	-	14.1	6.1	1	15.08	-	-
Buquet et al., 2017	No plants	D6	2014-03-13	09:50:00	Spring	Bottom	1	6.68	10.4	74	3636.85	0.56	16.8	12.2	1	14.82	-	-
Buquet et al., 2017	No plants	D5	2014-03-13	10:40:00	Spring	Bottom	1	7.05	12.7	97	1313.53	0.11	22.7	5.1	1	16.52	-	-
Buquet et al., 2017	No plants	D4	2014-03-13	11:10:00	Spring	Bottom	1	7.05	13.4	99	1319.75	0.09	15.9	8.4	1	15.19	-	-
Buquet et al., 2017	No plants	D3	2014-03-13	11:40:00	Spring	Bottom	1	7.11	13.2	98	1247.06	0.08	19.1	3.9	1	16.05	-	-
Buquet et al., 2017	No plants	D3	2014-03-13	11:50:00	Spring	Bottom	1	7.08	12.8	96	1325.21	0.09	31	5.5	1	15.68	-	-
Buquet et al., 2017	No plants	D2	2014-03-13	13:40:00	Spring	Bottom	1	7.06	13.3	97	1430.64	0.06	24.1	6.1	1	15.1	-	-
Buquet et al., 2017	No plants	D6	2014-04-16	09:40:00	Spring	Bottom	1	7.17	16.2	92	1131.28	0.11	13.5	9.8	1	15.31	-	-
Buquet et al., 2017	No plants	D6	2014-04-16	09:50:00	Spring	Bottom	1	7.01	15.6	86	1578.24	0.12	8	12.2	1	13.77	-	-
Buquet et al., 2017	No plants	D5	2014-04-16	10:40:00	Spring	Bottom	1	7.25	16.4	95	926.562	0.05	17.8	10.9	1	15.92	-	-
Buquet et al., 2017	No plants	D4	2014-04-16	11:10:00	Spring	Bottom	1	7.31	16.5	96	779.055	-	5.5	4.2	1	14.18	-	-
Buquet et al., 2017	No plants	D3	2014-04-16	11:40:00	Spring	Bottom	1	7.21	17.4	98	985.297	0.08	0.9	10	1	14.57	-	-
Buquet et al., 2017	No plants	D3	2014-04-16	11:50:00	Spring	Bottom	1	7.15	17.3	97	1096.48	0.14	12.3	10.6	1	14.96	-	-
Buquet et al., 2017	No plants	D2	2014-04-16	13:40:00	Spring	Bottom	1	7.07	17.3	87	1470.19	0.15	12.7	10.3	1	15.02	-	-
This study	Vegetated	S7-S8-S9	2015-06-01	11 a.m. - 3 p.m.	Summer	Surface	12	8.9±0.3	21±0	115±9	39±31	0.9±0.5	32±5	0.1±0.3	3	12.7±0.1	0.5±0.0	0.01±0.00
This study	Vegetated	S4-S5-S6	2015-06-08	11 a.m. - 3 p.m.	Summer	Surface	12	8.4±0.5	26±1	115±11	224±284	0.8±0.1	24±4	0.0±0.0	3	13.2±0.3	0.5±0.1	0.04±0.01
This study	Vegetated	S10-S11-S12	2015-07-20	11 a.m. - 3 p.m.	Summer	Surface	12	9.4±0.1	27±1	104±4	11±2	8.3±10.8	2±2	1.0±3.0	3	13.4±0.4	0.4±0.1	0.03±0.00
This study	Vegetated	S13-S14-S15	2015-07-27	11 a.m. - 3 p.m.	Summer	Surface	12	7.9±0.5	24±0	89±5	639±723	3.2±1.8	1±1	2.3±0.5	3	13.6±0.4	0.4±0.0	0.10±0.04
This study	Vegetated	S1-S2-S3	2013-06-24	11 a.m. - 3 p.m.	Summer	Bottom	30	6.8±0.2	20±0	115±14	4704±1828	1.4±0.5	30±6	2.5±1.9	-	-	-	-
This study	Vegetated	S7-S8-S9	2015-06-01	11 a.m. - 3 p.m.	Summer	Bottom	12	8.1±0.8	21±0	106±7	696±853	9.0±18.5	33±2	0.1±0.3	3	12.7±0.1	0.6±0.1	0.02±0.01
This study	Vegetated	S4-S5-S6	2015-06-08	11 a.m. - 3 p.m.	Summer	Bottom	12	7.2±0.9	25±1	93±25	5028±4634	2.6±1.8	19±8	0.3±0.7	3	13.2±0.6	0.6±0.2	0.05±0.02
This study	Vegetated	S10-S11-S12	2015-07-20	11 a.m. - 3 p.m.	Summer	Bottom	12	6.6±0.3	25±0	15±21	17491±14975	85.4±71.6	2±1	30.4±29.3	3	13.1±0.6	0.8±0.5	0.07±0.03
This study	Vegetated	S13-S14-S15	2015-07-27	11 a.m. - 3 p.m.	Summer	Bottom	12	7.2±0.5	24±0	62±36	7415±9571	37.7±53.0	2±4	20.7±30.3	3	13.5±0.4	0.6±0.1	0.09±0.03
Ribaudo et al., 2017	No plants	T280	2013-06-17	11 a.m. - 3 p.m.	Summer	Surface	11	7.3±0.0	22±0	93±1	1621±798	0.5±0.1	62±17	5.0±0.7	-	-	-	-
Ribaudo et al., 2017	No plants	T314	2013-07-01	11 a.m. - 3 p.m.	Summer	Surface	12	7.4±0.1	24±1	102±5	1298±220	0.2±0.0	8±0	6.0±2.1	-	-	-	-
Ribaudo et al., 2017	No plants	T1	2013-07-22	11 a.m. - 3 p.m.	Summer	Surface	23	7.8±0.1	30±1	105±4	699±255	1.4±0.5	19±5	1.6±1.1	-	-	-	-
Jamoneau et al., unpublished	No plants	T144	2015-07-07	11 a.m. - 3 p.m.	Summer	Surface	3	9.0±0.1	27±1	113±3	-	-	4±6	0.1±0.1	5	13.9±0.5	0.7±0.0	0.02±0.01
Jamoneau et al., unpublished	No plants	T231	2015-07-07	11 a.m. - 3 p.m.	Summer	Surface	3	8.1±0.2	26±1	107±4	-	-	7±3	0.1±0.1	5	14.0±0.4	0.6±0.0	0.02±0.01
Jamoneau et al., unpublished	No plants	T280	2015-07-07	11 a.m. - 3 p.m.	Summer	Surface	3	8.3±0.1	26±1	107±3	-	-	2±1	0.0±0.0	5	13.5±0.2	0.5±0.0	0.03±0.01
Jamoneau et al., unpublished	No plants	T52	2015-07-07	11 a.m. - 3 p.m.	Summer	Surface	3	8.9±0.1	27±1	118±5	-	-	5±4	0.0±0.0	5	13.4±0.3	0.6±0.0	0.02±0.00
Jamoneau et al., unpublished	No plants	T7	2015-07-07	11 a.m. - 3 p.m.	Summer	Surface	3	8.1±0.1	26±1	106±2	-	-	2±1	0.2±0.1	5	13.8±0.5	0.5±0.1	0.02±0.01
Jamoneau et al., unpublished	No plants	T96	2015-07-07	11 a.m. - 3 p.m.	Summer	Surface	3	9.1±0.2	26±1	112±5	-	-	9±4	0.0±0.0	5	13.3±0.3	0.6±0.1	0.02±0.02
Buquet et al., 2017	No plants	D6	2014-06-26	09:30:00	Summer	Surface	1	7.25	23.7	96	1184.95	-	12.9827	1.5	1	15.53	-	-
Buquet et al., 2017	No plants	D5	2014-06-26	10:30:00	Summer	Surface	1	7.07	23.6	98	1814.44	0.18	9.11115	0.8	1	14.16	-	-
Buquet et al., 2017	No plants	D4	2014-06-26	11:00:00	Summer	Surface	1	7.52	24.2	105	650.376	-	4.65623	1	1	13.99	-	-
Buquet et al., 2017	No plants	D3	2014-06-26	11:30:00	Summer	Surface	1	7.2	24	98	1300.62	0.23	10.787	2.7	1	15.43	-	-
Buquet et al., 2017	No plants	D2	2014-06-26	13:40:00	Summer	Surface	1	7.1	24.2	100	1717.73	0.37	10.5748	2.8	1	14.98	-	-
Buquet et al., 2017	No plants	D1	2014-06-26	14:10:00	Summer	Surface	1	7.4	23.7	103	843.256	0.43	8.53822	3.5	1	15.25	-	-
Buquet et al., 2017	No plants	D6	2014-07-10	13:30:00	Summer	Surface	1	7.6	21	96	526.768	0.12	11.0392	1.9	1	15.02	-	-
Buquet et al., 2017	No plants	D5	2014-07-10	10:30:00	Summer	Surface	1	7.71	20.6	98	421.88	0.09	5.26742	0.4	1	14.08	-	-
Buquet et al., 2017	No plants	D4	2014-07-10	11:00:00	Summer	Surface	1	8.04	21.4	102	199.614	0.17	3.75444	0.9	1	14.6	-	-
Buquet et al., 2017	No plants	D3	2014-07-10	11:30:00	Summer	Surface	1	7.59	21.6	96	525.738	0.15	10.703	1.7	1	14.52	-	-
Buquet et al., 2017	No plants	D2	2014-07-10	13:15:00	Summer	Surface	1	7.59	21.1	99	540.616	0.22	10.3667	1.9	1	14.35	-	-
Buquet et al., 2017	No plants	D1	2014-07-10	13:40:00	Summer	Surface	1	7.8	21.9	102	330.078	0.19	7.11663	1.8	1	14.32	-	-
Buquet et al., 2017	No plants	D6	2014-08-21	10:00:00	Summer	Surface	1	7.46	21.6	96	758.966	0.67	2.12938	0.8	1	15.55	-	-
Buquet et al., 2017	No plants	D5	2014-08-21	10:30:00	Summer	Surface	1	7.7	21.7	98	501.375	0.21	1.00866	0.5	1	13.62	-	-
Buquet et al., 2017	No plants	D4	2014-08-21	11:00:00	Summer	Surface	1	7.6	22.2	99	602.062	0.47	1.79317	0.6	1	14.89	-	-
Buquet et al., 2017	No plants	D3	2014-08-21	11:30:00	Summer	Surface	1	8.11	22.7	97	177.888	0.35	1.40091	0.6	1	14.79	-	-
Buquet et al., 2017	No plants	D2	2014-08-21	13:20:00	Summer	Surface	1	7.57	23.8	100	617.906	0.35	0.672437	0.6	1	13.17	-	-
Buquet et al., 2017	No plants	D1	2014-08-21	13:45:00	Summer	Surface	1	7.75	23.5	101	395.938	0.31	0.78451	0.4	1	13.88	-	-
Buquet et al., 2017	No plants	D2	2015-06-01	13:50:00	Summer	Surface	1	7.83	21.1	100	288.99	0.16	12.8	5.5	1	11.61	-	-
Buquet et al., 2017	No plants	D3	2015-06-01	14:15:00	Summer	Surface	1	7.69	21.2	100	404.088	0.17	12.4	5.7	1	11.45	-	-
Buquet et al., 2017	No plants	D3	2015-07-15	13:50:00	Summer	Surface	1	8.43	25.9	108	85.4624	0.43	0	0	1	12.18	-	-
Buquet et al., 2017	No plants	D6	2014-06-26	09:40:00	Summer	Bottom	1	7.13	23.3	95	1616.28	-	9.00508	2.9	1	15.88	-	-
Buquet et al., 2017	No plants	D6	2014-06-26	09:50:00	Summer	Bottom	1	7.1	22.9	94	1702.19	0.42	12.0811	1.9	1	15.44	-	-
Buquet et al., 2017	No plants	D5	2014-06-26	10:40:00	Summer	Bottom	1	7.21	23.2	98	1318.27	0.15	11.0521	0.8	1	15.12	-	-
Buquet et al., 2017	No plants	D4	2014-06-26	11:10:00	Summer	Bottom	1	7.7	24.2	106	430.753	0.17	4.70926	0.4	1	15.43	-	-
Buquet et al., 2017	No plants	D3	2014-06-26	11:40:00	Summer	Bottom	1	7.1	23.8	98	1630.97	0.18	10.8613	1.9	1	14.98	-	-
Buquet et al., 2017	No plants	D3	2014-06-26	11:50:00	Summer	Bottom	1	7.1	23.9	97	1653.86	-	10.2249	3.1	1	15.4	-	-
Buquet et al., 2017	No plants	D2	2014-06-26	13:50:00	Summer	Bottom	1	7.1	23.4	91	1627.03	0.41	11.3173	3.3	1	13.73	-	-
Buquet et al., 2017	No plants	D6	2014-07-10	09:40:00	Summer	Bottom	1	7.65	20.6	96	463.27	0.13	9.75034	0.9	1	13.48	-	-
Buquet et al., 2017	No plants	D6	2014-07-10	09:50:00	Summer	Bottom	1	7.55	20.3	94	593.625	0.11	10.1986	1.3	1	14.58	-	-
Buquet et al., 2017	No plants	D5	2014-07-10	10:40:00	Summer	Bottom	1	7.71	20.3	97	416.6	0.09	5.09931	0.5	1	13.92	-	-
Buquet et al., 2017	No plants	D4	2014-07-10	11:10:00	Summer	Bottom	1	8.05	21.4	100	194.74	0.09	3.13804	0.7	1	15.05	-	-
Buquet et al., 2017	No plants	D3	2014-07-10	11:40:00	Summer	Bottom	1	7.59	21.4	97	537.179	0.12	9.41412	1.5	1	13.98	-	-
Buquet et al., 2017	No plants	D3	2014-07-10	11:50:00	Summer	Bottom	1	7.6	21.6	97	520.018	0.18	8.40546	1.3	1	14.48	-	-
Buquet et al., 2017	No plants	D2	2014-07-10	13:25:00	Summer	Bottom	1	7.58	21.2	98	552.367	0.21	10.3667	2.1	1	14.15	-	-
Buquet et al., 2017	No plants	D6	2014-08-21	10:10:00	Summer	Bottom	1	7.56	21.5	98	623.975	0.36	0.797546	0.4	1	13.97	-	-
Buquet et al., 2017	No plants	D5	2014-08-21	10:40:00	Summer	Bottom	1	7.74	21.3	99	304.221	0.24	0.560364	0.6	1	15.09	-	-
Buquet et al., 2017	No plants	D4	2014-08-21	11:10:00	Summer	Bottom	1	7.58	22.2	100	615.597	0.35	1.8492	0.6	1	15.01	-	-
Buquet et al., 2017	No plants	D3	2014-08-21	11:40:00	Summer	Bottom	1	7.63	22.4	97	538.723	0.44	2.07335	0.9	1	14.42	-	-
Buquet et al., 2017	No plants	D3	2014-08-21	11:50:00	Summer	Bottom	1	7.62	22.1	95	522.591	0.25	1.45695	0.6	1	15.57	-	-
Buquet et al., 2017	No plants	D2	2014-08-21	13:30:00	Summer	Bottom	1	7.51	21.9	96	705.199	0.35	1.06469	0.6	1	13.76	-	-
This study	Vegetated	S7-S8-S9	2014-09-29	11 a.m. - 3 p.m.	Autumn	Surface	12	7.4±0.2	22±0	85±5	1962±924	1.2±0.3	1±0	0.5±0.3	3	-	1.1±0.2	-
This study	Vegetated	S4-S5-S6	2014-11-17	11 a.m. - 3 p.m.	Autumn	Surface	12	6.9±0.4	13±0	69±10	4828±2949	4.3±2.4	-	3.4±0.7	3	-	1.2±0.1	0.21±0.05
This study	Vegetated	S10-S11-S12	2015-10-12	11 a.m. - 3 p.m.	Autumn	Surface	12	7.3±0.3	17±0	94±6	2037±1348	0.4±0.1	3±2	3.0±2.5	3	13.8±0.6	1.0±0.1	0.04±0.04
This study	Vegetated	S13-S14-S15	2015-11-02	11 a.m. - 3 p.m.	Autumn	Surface	12	7.5±0.2	16±0	98±4	1001±505	0.3±0.2	5±2	2.8±3.5	3	13.2±0.2	1.0±0.1	0.03±0.00
This study	Vegetated	S1-S2-S3	2013-09-30	11 a.m. - 3 p.m.	Autumn	Bottom	30	6.6±0.2	21±0	67±26	10782±5474	18.8±21.0	2±0	9.6±10.6	-	-	-	-
This study	Vegetated	S7-S8-S9	2014-09-29	11 a.m. - 3 p.m.	Autumn	Bottom	12	6.6±0.1	22±0	35±12	12062±3905	8.9±5.9	2±1	7.0±4.5	3	-	0.8±0.1	-
This study	Vegetated	S4-S5-S6	2014-11-17	11 a.m. - 3 p.m.	Autumn	Bottom	12	6.9±0.3	13±0	71±12	3918±2447	4.4±1.8	-	4.2±0.8	3	-	1.1±0.3	0.20±0.05
This study	Vegetated	S10-S11-S12	2015-10-12	11 a.m. - 3 p.m.	Autumn	Bottom	12	7.0±0.2	17±0	71±8	3621±1184	1.0±0.5	3±2	3.6±1.8	3	13.9±1.0	1.2±0.3	0.09±0.03
This study	Vegetated	S13-S14-S15	2015-11-02	11 a.m. - 3 p.m.	Autumn	Bottom	12	7.6±0.4	16±0	100±6	1091±817	0.6±0.6	3±2	1.2±1.6	3	13.3±0.1	1.8±0.6	0.12±0.10
Ribaudo et al., 2017	No plants	T96	2013-09-23	11 a.m. - 3 p.m.	Autumn	Surface	11	7.7±0.1	21±0	105±2	803±160	0.9±06	2±1	1.2±0.1	-	-	-	-
Jamoneau et al., unpublished	No plants	T144	2015-10-06	11 a.m. - 3 p.m.	Autumn	Surface	3	7.6±0.1	20±0	103±2	-	-	1±0	0.1±0.1	5	13.7±0.7	1.4±0.1	0.08±0.07
Jamoneau et al., unpublished	No plants	T231	2015-10-06	11 a.m. - 3 p.m.	Autumn	Surface	3	7.3±0.1	18±1	102±3	-	-	0±0	0.0±0.0	5	13.4±0.4	1.2±0.2	0.03±0.02
Jamoneau et al., unpublished	No plants	T280	2015-10-06	11 a.m. - 3 p.m.	Autumn	Surface	3	7.5±0.1	19±1	103±2	-	-	0±0	0.1±0.1	5	13.2±0.2	1.1±0.1	0.03±0.01
Jamoneau et al., unpublished	No plants	T52	2015-10-06	11 a.m. - 3 p.m.	Autumn	Surface	3	7.2±0.1	17±2	91±5	-	-	0±0	0.1±0.1	5	13.8±0.6	1.1±0.3	0.07±0.04
Jamoneau et al., unpublished	No plants	T7	2015-10-06	11 a.m. - 3 p.m.	Autumn	Surface	3	7.6±0.2	18±1	101±3	-	-	1±0	0.1±0.1	5	13.7±0.3	1.2±0.1	0.06±0.04
Jamoneau et al., unpublished	No plants	T96	2015-10-06	11 a.m. - 3 p.m.	Autumn	Surface	3	8.0±0.2	18±0	104±2	-	-	1±0	0.0±0.0	5	13.5±0.2	1.6±0.7	0.08±0.05
Buquet et al., 2017	No plants	D6	2014-09-29	10:05:00	Autumn	Surface	1	7.25	20.2	98	1247.53	0.14	0.279021	0.4	1	13.33	-	-
Buquet et al., 2017	No plants	D5	2014-09-29	11:00:00	Autumn	Surface	1	7.46	20.5	98	788.533	0.13	0.167413	0.4	1	14.59	-	-
Buquet et al., 2017	No plants	D4	2014-09-29	11:25:00	Autumn	Surface	1	7.63	20.4	99	538.853	0.1	0.167413	0.2	1	13.98	-	-
Buquet et al., 2017	No plants	D3	2014-09-29	12:00:00	Autumn	Surface	1	7.65	21	98	504.719	0.16	0.167413	0.3	1	13.86	-	-
Buquet et al., 2017	No plants	D2	2014-09-29	13:50:00	Autumn	Surface	1	7.52	23.3	103	708.244	0.1	0.613847	0.4	1	14.38	-	-
Buquet et al., 2017	No plants	D1	2014-09-29	14:30:00	Autumn	Surface	1	7.67	22.6	105	500.582	0.13	0.111608	0.4	1	15.29	-	-
Buquet et al., 2017	No plants	D6	2014-10-14	09:50:00	Autumn	Surface	1	7.38	18.1	99	926.408	0.15	0.0868542	0.1	1	12.63	-	-
Buquet et al., 2017	No plants	D5	2014-10-14	11:00:00	Autumn	Surface	1	7.5	18.3	99	671.775	0.12	-0.0184586	0.5	1	12.88	-	-
Buquet et al., 2017	No plants	D5	2014-10-14	11:20:00	Autumn	Surface	1	7.54	18.3	99	624.597	0.18	-0.0184586	0.2	1	12.37	-	-
Buquet et al., 2017	No plants	D4	2014-10-14	11:40:00	Autumn	Surface	1	7.57	18.8	100	589.831	0.16	0.00629568	0.4	1	13.35	-	-
Buquet et al., 2017	No plants	D3	2014-10-14	12:45:00	Autumn	Surface	1	7.39	19.6	98	918.31	0.18	-0.0184586	0.4	1	13.19	-	-
Buquet et al., 2017	No plants	D2	2014-10-14	14:15:00	Autumn	Surface	1	7.53	19.6	99	648.392	0.24	0.198463	0.3	1	13.7	-	-
Buquet et al., 2017	No plants	D1	2014-10-14	14:55:00	Autumn	Surface	1	7.5	19.7	102	699.717	0.27	0.198463	0.2	1	12.32	-	-
Buquet et al., 2017	No plants	D6	2014-11-20	10:00:00	Autumn	Surface	1	7.24	12	99	1089.68	0.09	6.20057	1.8	1	10.56	-	-
Buquet et al., 2017	No plants	D5	2014-11-20	10:20:00	Autumn	Surface	1	7.35	12	98	845.499	0.08	0.930213	1.3	1	11.93	-	-
Buquet et al., 2017	No plants	D4	2014-11-20	10:40:00	Autumn	Surface	1	7.38	12.2	100	783.894	0.22	1.20923	1.2	1	12.61	-	-
Buquet et al., 2017	No plants	D3	2014-11-20	11:10:00	Autumn	Surface	1	7.38	12.3	97	801.093	0.09	1.10392	2	1	12.94	-	-
Buquet et al., 2017	No plants	D2	2014-11-20	12:10:00	Autumn	Surface	1	7.3	12.4	96	1009.36	0.17	1.57511	4.4	1	14.32	-	-
Buquet et al., 2017	No plants	D6	2014-09-29	10:20:00	Autumn	Bottom	1	7.38	20	97	926.837	0.18	0.111608	0.2	1	13.85	-	-
Buquet et al., 2017	No plants	D6	2014-09-29	10:35:00	Autumn	Bottom	1	7.04	20	81	2103.61	-	0.167413	1.2	1	15.71	-	-
Buquet et al., 2017	No plants	D5	2014-09-29	11:10:00	Autumn	Bottom	1	7.54	20.4	97	668.829	0.13	0.369397	0.2	1	13.95	-	-
Buquet et al., 2017	No plants	D4	2014-09-29	11:40:00	Autumn	Bottom	1	7.68	20.7	100	503.898	0.14	0.613847	0.3	1	14.12	-	-
Buquet et al., 2017	No plants	D3	2014-09-29	12:10:00	Autumn	Bottom	1	7.52	20.7	97	673.34	0.2	0.0479095	0.6	1	16.32	-	-
Buquet et al., 2017	No plants	D3	2014-09-29	12:20:00	Autumn	Bottom	1	7.56	20.7	96	619.002	0.18	0	0.2	1	13.2	-	-
Buquet et al., 2017	No plants	D2	2014-09-29	14:00:00	Autumn	Bottom	1	7.47	21.4	97	773.555	0.25	0.334825	0.5	1	15.15	-	-
Buquet et al., 2017	No plants	D6	2014-10-14	10:15:00	Autumn	Bottom	1	7.45	17.8	97	782.991	0.09	-0.0184586	0.2	1	12.16	-	-
Buquet et al., 2017	No plants	D6	2014-10-14	10:30:00	Autumn	Bottom	1	7.31	17.6	94	1093.44	0.17	0.00629568	0.1	1	12.5	-	-
Buquet et al., 2017	No plants	D3	2014-10-14	13:00:00	Autumn	Bottom	1	7.45	18.9	96	779.275	0.13	0.427975	0.5	1	12.79	-	-
Buquet et al., 2017	No plants	D3	2014-10-14	13:15:00	Autumn	Bottom	1	7.45	18.9	95	766.39	0.17	0.372171	0.4	1	13.83	-	-
Buquet et al., 2017	No plants	D2	2014-10-14	14:30:00	Autumn	Bottom	1	7.49	19.2	96	707.422	0.23	0.0620999	0.3	1	12.92	-	-
